# Supplementary material for: The Association of Metabolomic Profiles of a Healthy Lifestyle with Heart Failure Risk in a Prospective Study
Source: Nutrients. 2023 Jun 28;15(13):2934. doi: 10.3390/nu15132934 (PMC10346862; doi:10.3390/nu15132934)
Supplement: Supplementary file 1 [file nutrients-15-02934-s001.zip]

Archive with 1 entries (1 files):
- nutrients-2450732-supplementary.pdf
